# Supplementary material for: A Direct Method for Synthesis of Quinoxalines and Quinazolinones Using Epoxides as Alkyl Precursor
Source: Molecules. 2023 Nov 2;28(21):7391. doi: 10.3390/molecules28217391 (PMC10648482; doi:10.3390/molecules28217391)
Supplement: Supplementary file 1 [file molecules-28-07391-s001.zip]

Archive with 1 entries (1 files):
- molecules-2664668-supplementary.pdf
